# Supplementary material for: Whole-Genome Sequencing Can Identify Clinically Relevant Variants from a Single Sub-Punch of a Dried Blood Spot Specimen
Source: Int J Neonatal Screen. 2023 Sep 21;9(3):52. doi: 10.3390/ijns9030052 (PMC10532340; doi:10.3390/ijns9030052)
Supplement: Supplementary file 1 [file IJNS-09-00052-s001.zip]

Archive with 1 entries (1 files):
- IJNS-2595939-supplementary.pdf
